# Supplementary material for: Forward-Looking Ultrasound Wearable Scanner System for Estimation of Urinary Bladder Volume
Source: Sensors (Basel). 2021 Aug 12;21(16):5445. doi: 10.3390/s21165445 (PMC8400094; doi:10.3390/s21165445)
Supplement: Supplementary file 1 [file sensors-21-05445-s001.zip]

Archive with 1 entries (1 files):
- sensors-1320884-supplementary.pdf
